# Supplementary material for: Association of Loneliness and Wisdom With Gut Microbial Diversity and Composition: An Exploratory Study
Source: Front Psychiatry. 2021 Mar 25;12:648475. doi: 10.3389/fpsyt.2021.648475 (PMC8029068; doi:10.3389/fpsyt.2021.648475)
Supplement: Supplementary file 2 [file Data_Sheet_1.XLSX]

## Sheet: sample-prep info
sample_name	EBI_accession	qiita_prep_id	qiita_study_alias	qiita_study_title
10317.000071604	ERX2360615	4072	AGP	American Gut Project
10317.000071605	ERX2360616	4072	AGP	American Gut Project
10317.000071608	ERX2359917	4116	AGP	American Gut Project
10317.000071609	ERX2360617	4072	AGP	American Gut Project
10317.000084186	ERX2360089	4116	AGP	American Gut Project
10317.000084188	ERX5110331	6055	AGP	American Gut Project
10317.000084192	ERX2360090	4116	AGP	American Gut Project
10317.000084200	ERX2360091	4116	AGP	American Gut Project
10317.000084205	ERX2360092	4116	AGP	American Gut Project
10317.000084206	ERX2360093	4116	AGP	American Gut Project
10317.000084207	ERX5110332	6055	AGP	American Gut Project
10317.000084208	ERX2360094	4116	AGP	American Gut Project
10317.000084210	ERX5110333	6055	AGP	American Gut Project
10317.000084212	ERX2360095	4116	AGP	American Gut Project
10317.000084215	ERX2360096	4116	AGP	American Gut Project
10317.000084218	ERX2360097	4116	AGP	American Gut Project
10317.000084224	ERX2360098	4116	AGP	American Gut Project
10317.000084225	ERX2360099	4116	AGP	American Gut Project
10317.000084226	ERX2360100	4116	AGP	American Gut Project
10317.000084236	ERX2360101	4116	AGP	American Gut Project
10317.000084238	ERX2360102	4116	AGP	American Gut Project
10317.000084240	ERX5110334	6055	AGP	American Gut Project
10317.000084241	ERX2360103	4116	AGP	American Gut Project
10317.000084242	ERX2360104	4116	AGP	American Gut Project
10317.000084245	ERX2360105	4116	AGP	American Gut Project
10317.000084246	ERX2360106	4116	AGP	American Gut Project
10317.000084248	ERX5110335	6055	AGP	American Gut Project
10317.000084252	ERX2360107	4116	AGP	American Gut Project
10317.000084255	ERX2360108	4116	AGP	American Gut Project
10317.000084265	ERX2360109	4116	AGP	American Gut Project
10317.000084266	ERX2360110	4116	AGP	American Gut Project
10317.000084268	ERX2360111	4116	AGP	American Gut Project
10317.000084276	ERX2360112	4116	AGP	American Gut Project
10317.000084277	ERX2360113	4116	AGP	American Gut Project
10317.000084280	ERX2360114	4116	AGP	American Gut Project
10317.000084281	ERX2360115	4116	AGP	American Gut Project
10317.000084291	ERX2360120	4116	AGP	American Gut Project
10317.000084292	ERX2360121	4116	AGP	American Gut Project
10317.000084293	ERX2360122	4116	AGP	American Gut Project
10317.000084294	ERX2360123	4116	AGP	American Gut Project
10317.000084296	ERX5110336	6055	AGP	American Gut Project
10317.000084298	ERX2360124	4116	AGP	American Gut Project
10317.000084303	ERX2360125	4116	AGP	American Gut Project
10317.000084304	ERX2360126	4116	AGP	American Gut Project
10317.000084307	ERX5110337	6055	AGP	American Gut Project
10317.000084310	ERX2360127	4116	AGP	American Gut Project
10317.000084311	ERX2360128	4116	AGP	American Gut Project
10317.000084312	ERX2360129	4116	AGP	American Gut Project
10317.000084313	ERX2360130	4116	AGP	American Gut Project
10317.000084316	ERX5110338	6055	AGP	American Gut Project
10317.000084318	ERX5110339	6055	AGP	American Gut Project
10317.000084322	ERX2360131	4116	AGP	American Gut Project
10317.000084327	ERX2360132	4116	AGP	American Gut Project
10317.000084328	ERX5110340	6055	AGP	American Gut Project
10317.000084331	ERX5110341	6055	AGP	American Gut Project
10317.000084333	ERX2360133	4116	AGP	American Gut Project
10317.000084334	ERX5110342	6055	AGP	American Gut Project
10317.000084335	ERX2360134	4116	AGP	American Gut Project
10317.000084336	ERX5110343	6055	AGP	American Gut Project
10317.000084338	ERX2360135	4116	AGP	American Gut Project
10317.000084341	ERX2360136	4116	AGP	American Gut Project
10317.000084342	ERX2360137	4116	AGP	American Gut Project
10317.000084343	ERX2360138	4116	AGP	American Gut Project
10317.000084344	ERX2360139	4116	AGP	American Gut Project
10317.000084348	ERX2360140	4116	AGP	American Gut Project
10317.000084350	ERX2360141	4116	AGP	American Gut Project
10317.000084351	ERX2360142	4116	AGP	American Gut Project
10317.000084352	ERX2360143	4116	AGP	American Gut Project
10317.000084353	ERX2360144	4116	AGP	American Gut Project
10317.000084355	ERX2360145	4116	AGP	American Gut Project
10317.000084356	ERX2360146	4116	AGP	American Gut Project
10317.000084358	ERX2360147	4116	AGP	American Gut Project
10317.000084361	ERX2360149	4116	AGP	American Gut Project
10317.000084362	ERX2360150	4116	AGP	American Gut Project
10317.000084363	ERX2360151	4116	AGP	American Gut Project
10317.000084364	ERX2360152	4116	AGP	American Gut Project
10317.000084365	ERX5110344	6055	AGP	American Gut Project
10317.000084366	ERX2360153	4116	AGP	American Gut Project
10317.000084368	ERX2360154	4116	AGP	American Gut Project
10317.000084372	ERX2360155	4116	AGP	American Gut Project
10317.000084373	ERX2360156	4116	AGP	American Gut Project
10317.000084374	ERX5110345	6055	AGP	American Gut Project
10317.000084377	ERX2360157	4116	AGP	American Gut Project
10317.000084378	ERX2360158	4116	AGP	American Gut Project
10317.000084379	ERX2360159	4116	AGP	American Gut Project
10317.000084380	ERX5110346	6055	AGP	American Gut Project
10317.000084432	ERX2360170	4116	AGP	American Gut Project
10317.000084434	ERX2360171	4116	AGP	American Gut Project
10317.000084439	ERX2360172	4116	AGP	American Gut Project
10317.000084440	ERX2360173	4116	AGP	American Gut Project
10317.000084443	ERX2360174	4116	AGP	American Gut Project
10317.000084444	ERX2360175	4116	AGP	American Gut Project
10317.000084445	ERX2360176	4116	AGP	American Gut Project
10317.000084446	ERX2360177	4116	AGP	American Gut Project
10317.000084447	ERX2360178	4116	AGP	American Gut Project
10317.000084449	ERX2360179	4116	AGP	American Gut Project
10317.000084453	ERX2360180	4116	AGP	American Gut Project
10317.000084455	ERX5110348	6055	AGP	American Gut Project
10317.000084457	ERX2360181	4116	AGP	American Gut Project
10317.000084458	ERX2360182	4116	AGP	American Gut Project
10317.000084459	ERX2360183	4116	AGP	American Gut Project
10317.000084467	ERX2360184	4116	AGP	American Gut Project
10317.000084472	ERX5110349	6055	AGP	American Gut Project
10317.000084473	ERX2360185	4116	AGP	American Gut Project
10317.000084476	ERX5110350	6055	AGP	American Gut Project
10317.000084477	ERX2360186	4116	AGP	American Gut Project
10317.000084480	ERX2360187	4116	AGP	American Gut Project
10317.000084485	ERX5110351	6055	AGP	American Gut Project
10317.000084486	ERX5110352	6055	AGP	American Gut Project
10317.000084490	ERX2360188	4116	AGP	American Gut Project
10317.000084492	ERX2360189	4116	AGP	American Gut Project
10317.000084493	ERX2360190	4116	AGP	American Gut Project
10317.000084498	ERX2360191	4116	AGP	American Gut Project
10317.000084503	ERX2360192	4116	AGP	American Gut Project
10317.000084505	ERX5110353	6055	AGP	American Gut Project
10317.000084509	ERX2360193	4116	AGP	American Gut Project
10317.000084513	ERX2360194	4116	AGP	American Gut Project
10317.000084514	ERX2360195	4116	AGP	American Gut Project
10317.000084519	ERX2360196	4116	AGP	American Gut Project
10317.000084521	ERX2360197	4116	AGP	American Gut Project
10317.000084522	ERX5110354	6055	AGP	American Gut Project
10317.000084525	ERX5110355	6055	AGP	American Gut Project
10317.000084526	ERX2360198	4116	AGP	American Gut Project
10317.000084527	ERX2360199	4116	AGP	American Gut Project
10317.000084536	ERX2360200	4116	AGP	American Gut Project
10317.000084538	ERX2360201	4116	AGP	American Gut Project
10317.000084541	ERX5110356	6055	AGP	American Gut Project
10317.000084542	ERX5110357	6055	AGP	American Gut Project
10317.000084543	ERX5110358	6055	AGP	American Gut Project
10317.000084544	ERX5110359	6055	AGP	American Gut Project
10317.000084548	ERX5110360	6055	AGP	American Gut Project
10317.000084555	ERX5110361	6055	AGP	American Gut Project
10317.000084557	ERX2360202	4116	AGP	American Gut Project
10317.000084558	ERX5110362	6055	AGP	American Gut Project
10317.000084559	ERX5110363	6055	AGP	American Gut Project
10317.000084562	ERX5110364	6055	AGP	American Gut Project
10317.000084578	ERX2360203	4116	AGP	American Gut Project
10317.000084580	ERX2360204	4116	AGP	American Gut Project
10317.000084581	ERX2360205	4116	AGP	American Gut Project
10317.000084582	ERX2360206	4116	AGP	American Gut Project
10317.000084583	ERX2360207	4116	AGP	American Gut Project
10317.000084584	ERX5110365	6055	AGP	American Gut Project
10317.000084585	ERX2360208	4116	AGP	American Gut Project
10317.000084587	ERX5110366	6055	AGP	American Gut Project
10317.000084590	ERX2360209	4116	AGP	American Gut Project
10317.000084591	ERX2360210	4116	AGP	American Gut Project
10317.000084592	ERX2360211	4116	AGP	American Gut Project
10317.000084593	ERX2360212	4116	AGP	American Gut Project
10317.000084595	ERX2360213	4116	AGP	American Gut Project
10317.000084597	ERX2360214	4116	AGP	American Gut Project
10317.000084598	ERX2360215	4116	AGP	American Gut Project
10317.000084599	ERX5110367	6055	AGP	American Gut Project
10317.000084601	ERX2360216	4116	AGP	American Gut Project
10317.000084602	ERX5110368	6055	AGP	American Gut Project
10317.000084604	ERX2360217	4116	AGP	American Gut Project
10317.000084606	ERX5110369	6055	AGP	American Gut Project
10317.000084607	ERX5110370	6055	AGP	American Gut Project
10317.000084609	ERX2360218	4116	AGP	American Gut Project
10317.000084610	ERX2360219	4116	AGP	American Gut Project
10317.000084611	ERX2360220	4116	AGP	American Gut Project
10317.000084613	ERX5110371	6055	AGP	American Gut Project
10317.000084616	ERX2360221	4116	AGP	American Gut Project
10317.000084618	ERX2360222	4116	AGP	American Gut Project
10317.000084622	ERX2360223	4116	AGP	American Gut Project
10317.000084626	ERX2360224	4116	AGP	American Gut Project
10317.000084627	ERX2360225	4116	AGP	American Gut Project
10317.000084628	ERX2360226	4116	AGP	American Gut Project
10317.000084633	ERX2360227	4116	AGP	American Gut Project
10317.000084634	ERX5110373	6055	AGP	American Gut Project
10317.000084636	ERX5110374	6055	AGP	American Gut Project
10317.000084637	ERX5110375	6055	AGP	American Gut Project
10317.000084638	ERX2360228	4116	AGP	American Gut Project
10317.000084639	ERX2360229	4116	AGP	American Gut Project
10317.000084643	ERX2360230	4116	AGP	American Gut Project
10317.000084644	ERX2360231	4116	AGP	American Gut Project
10317.000084645	ERX2360232	4116	AGP	American Gut Project
10317.000084652	ERX2360233	4116	AGP	American Gut Project
10317.000084653	ERX5110376	6055	AGP	American Gut Project
10317.000084654	ERX5110377	6055	AGP	American Gut Project
10317.000084655	ERX2360234	4116	AGP	American Gut Project
10317.000084656	ERX2360235	4116	AGP	American Gut Project
10317.000084657	ERX2360236	4116	AGP	American Gut Project
10317.000084659	ERX5110378	6055	AGP	American Gut Project
10317.000085085	ERX5110384	6055	AGP	American Gut Project

## Sheet: additional metadata
sample_name	esess	seascore	scbcstot	wsdm_cd	wsdm_rd	wsdm_ad	wsdm_tot	uclalst
10317.000071604	3	3	5.6					31
10317.000071605	3	2	4.6	2.71	4.25	3.38	3.45	30
10317.000071608	3	3	5.2	3.64	4.42	2.92	3.66	46
10317.000071609	3	2	6					23
10317.000084186								34
10317.000084188	2.5	2	5.2	3.43	3.67	3.38	3.49	35
10317.000084192	3	2	4.4	3.64	4.42	3.92	3.99	22
10317.000084200	3	2	4.6	3.07	3.67	2.31	3.02	32
10317.000084205	2	2	5.2					36
10317.000084206	3	2	4.4					23
10317.000084207
10317.000084208	3	2	3.8	3.43	3.67	3.38	3.49	38
10317.000084210	1	2	5.8					44
10317.000084212	3	3	6.8	4.21	4.33	4.54	4.36	27
10317.000084215	3	1	4.4	3.43	3.42	3.31	3.38	44
10317.000084218	2	1	5.2					37
10317.000084224	3	3	6.4	2.5	3.33	3.46	3.1	45
10317.000084225	3	2	5.8	3.86	4.83	4.54	4.41	24
10317.000084226	3	2	5.8	3.14	3.58	3.31	3.34	35
10317.000084236	2.5	2	3.6					32
10317.000084238								22
10317.000084240								25
10317.000084241	3	2	5.6	3.43	3.5	2.85	3.26	33
10317.000084242	3	2	3.4	3.86	3.75	2.69	3.43	26
10317.000084245	3	1	5.4					31
10317.000084246	2	1	3	4.14	3.75	2.77	3.55	38
10317.000084248	3	4	7	3.43	4.17	4.08	3.89	38
10317.000084252	3	3	3.2	3.29	3.58	2.54	3.14	41
10317.000084255	3	2	4.6					26
10317.000084265								48
10317.000084266	3	2	6.2	3.57	2.58	3	3.05	54
10317.000084268	1.5	2	5.2	3.93	3.92	3.92	3.92	48
10317.000084276	3	3	7			3.31		20
10317.000084277	2.5	2	2					47
10317.000084280								30
10317.000084281	2.5	2	5					42
10317.000084291	3		4
10317.000084292	2	2	5.2	3.93	4.42	3.46	3.94	32
10317.000084293	3		5.2	3.71	3.75	3.85	3.77
10317.000084294	3		5.8	3.5	5	3	3.83	20
10317.000084296	2.5	2	6.8	4.43	4.17	3.77	4.12	45
10317.000084298	3	2	6.2	4.43	4.75	4.23	4.47	24
10317.000084303	3		1.6		3.75	3.54		40
10317.000084304	3	2	3.2
10317.000084307	3	2	7	3.21	4.92	3.92	4.02	21
10317.000084310	3	2	5.2	4	3.92	3.54	3.82	28
10317.000084311	3	2	5.4
10317.000084312	3	3	5.2	3.36	3.92	3.38	3.55	34
10317.000084313	3		5.2	2.71	3.67	3.46	3.28	39
10317.000084316	3		4	4.5	3.67	4.08	4.08	35
10317.000084318	3	2	4	4.07	3.58	3.62	3.76
10317.000084322	3	1	2.8	4.29	4.5	2.77	3.85	27
10317.000084327	3	3	6.6
10317.000084328	2.5		7		3.75	3.62		31
10317.000084331	3	3		4.14	4.67	4.46	4.42	27
10317.000084333	2.5	2	4.4	3.43	4.17	3.08	3.56	32
10317.000084334	3	4	6	3.86	4.5	3.85	4.07	21
10317.000084335	3	2	2.8	3.57	4.17	2.77	3.5	42
10317.000084336			6.2	3.64	4.58	3.77	4
10317.000084338	2	2	5.4	4.21	4.33	3.54	4.03	54
10317.000084341	3	2	3.6	3.07	4.25	3	3.44	35
10317.000084342	2	2	4	3	3.42	2.92	3.11	43
10317.000084343	3	2	4	3.43	4.33	3.46	3.74	31
10317.000084344	3	3	4.4	3.5	4.25	3.54	3.76
10317.000084348	3	2	4.2	3.86	4.25	3.31	3.8	32
10317.000084350	2		3.6	3.79	4.42	3.31	3.84	45
10317.000084351	2	1	4.4	2.71	3.17	2.69	2.86	56
10317.000084352	3	3	4.8	3.93	3.75	3.38	3.69	30
10317.000084353	1.5	2	4
10317.000084355	2.5	2	2.2	3.43	3.58			39
10317.000084356	3	3	6.8	4.29	4.58	4.77	4.55	24
10317.000084358	3	2	6.4	3.5	4	3.54	3.68	27
10317.000084361	2.5	3	7	3.21	3.75	3.15	3.37	25
10317.000084362	3	2	4.6	3.29	4.25	2.92	3.49	24
10317.000084363	2.5	3	3.6	4.29	4.58	3.92	4.26	34
10317.000084364	1.5	2	5.2	2.36	3.08	2.69	2.71	52
10317.000084365	3	2	6.4	4.21	4.42	3.54	4.06	24
10317.000084366	2	2	2.8	2.71	3.5	2.69	2.97	47
10317.000084368	2.5	2	4	3.93	3.92	3.46	3.77	28
10317.000084372	2		5	3.14	3.92	3.08	3.38	40
10317.000084373	3	3	5	3.86	3.92	3.54	3.77	40
10317.000084374	3	2	4.8	3.57	3.83	3.23	3.55	40
10317.000084377	2	3	6.8	2.64	4.25	3.46	3.45	42
10317.000084378	3	2	5.2	3.43	4.5	4.23	4.05	34
10317.000084379	2.5	2	3.8	3.07	4.08	2.85	3.33	46
10317.000084380	3		5.4	3.93	4.33	3.62	3.96	24
10317.000084432	3	2	6.4	4.14	4.08	3.85	4.02
10317.000084434	3	2	4	3.14	2.92	3.15	3.07	47
10317.000084439	3	2	5.4	3.07	2.92	2.69	2.89	39
10317.000084440	2	2	5.2	3.29	4.33	3.69	3.77	29
10317.000084443	3	3	4.8	3.64	3.92			43
10317.000084444	3	3	3.2	3.29	4.08	2.69	3.35	33
10317.000084445	3	1	1.8	4.71	4.25	2.77	3.91	44
10317.000084446	3	3	6.6	3		3.38		22
10317.000084447	3	2	6.2	4.14	4.25	3.23	3.87	27
10317.000084449	3	1	4.6	3.5	3.67	3.54	3.57	44
10317.000084453	1.5	2	3.2	4	3.58	3.08	3.55	43
10317.000084455	2.5	2	5.2	3.71	3.5	3.69	3.64	54
10317.000084457	2.5	2	4	2.86	4.25	3.62	3.57	27
10317.000084458	1.5	2	2.8	3.93	4.25	3.54	3.91	58
10317.000084459	3	2	4.6	4.07	4.17	3.31	3.85	35
10317.000084467	2.5	1	2.6		3	3.31		48
10317.000084472	2.5	2	3.6	3.5	2.92	3	3.14	60
10317.000084473	3	2	4.4	3.64	3.67	2.69	3.33	41
10317.000084476	3	2	6.6	3.93	4.42	4.31	4.22	45
10317.000084477	3	1	3.8	4.5	4.83	4	4.44	28
10317.000084480	3	3	2.8	4.07	4.5	3.77	4.11	26
10317.000084485	3	2	5.6	4.21	4.67	4.38	4.42	30
10317.000084486	3	2	5	2.86	3.75	3	3.2	44
10317.000084490	2	2	2.6	3.14	3.58	3.08	3.27	37
10317.000084492	3	2	5.6	4.14	4.42	4.15	4.24	23
10317.000084493	2.5	2	4.8	3.86	4.5			35
10317.000084498	3	2	4	3.21	3.83	3	3.35	32
10317.000084503	3	3	3.6	3.71	4.58	3.77	4.02	26
10317.000084505	3	2	5.8	3.93	3.75	3.85	3.84	20
10317.000084509	2.5	2	4	4	4.42	3.46	3.96
10317.000084513	3	3	4.4	2.93	3.58	2.85	3.12	34
10317.000084514	3	4	6	4.07	4.33	4.31	4.24	25
10317.000084519	3	2	4.8	3.79	4.17	4.38	4.11	41
10317.000084521	3	3	7	3.36	4.67	3.54	3.85	25
10317.000084522	3	3	5.8	4	4.42	4.46	4.29	34
10317.000084525	3	3	4.4	2.71	3.75	3	3.15	51
10317.000084526	2	2	7	1.14	2.75	2	1.96	30
10317.000084527	1.5	2	3	3.71	3.83	3.92	3.82	57
10317.000084536	3	2	4.6	3.93	4.5	3.15	3.86	35
10317.000084538	2.5	3	4.6	3.71	3.75	3.38	3.62	34
10317.000084541	3	2	4.6	3.07	4.17	2.85	3.36	30
10317.000084542	3	2	5.2	2.93	4.08	3.46	3.49	35
10317.000084543	3	2	3.4	3.64	3.5	2.54	3.23	34
10317.000084544	3	2	5.2	4.5	4.33	4.31	4.38	24
10317.000084548	3	3	4.8	3.57	4.08	3.38	3.68	47
10317.000084555	3	2	5.6	3.79	4.67	3.69	4.05	30
10317.000084557	3	2	3.6	3.14	4	2.85	3.33	20
10317.000084558	3	2	5.2		4.25	3.69		31
10317.000084559	3	3	4.8	3.79	4	3.46	3.75	37
10317.000084562	3	2	2	3.14	3	2.46	2.87	42
10317.000084578	3		5	3.36	4.08	3.46	3.63	25
10317.000084580	2		4	3	3.17	2.92	3.03	40
10317.000084581	3	3	4.2	3.93	3.92	3.54	3.79	33
10317.000084582	2	2	5.6	3	3.67	3.62	3.43	29
10317.000084583	2.5	2	1.6	3.79	4.42	1.85	3.35	32
10317.000084584	3	2	6.2		4.67	4.15		28
10317.000084585	2.5	2	5.4	3.36	4.17	3.38	3.64	34
10317.000084587	3	2	4.8	3.57	3.75	3.62	3.65	21
10317.000084590	1	3	6	3.5	4.17	3.54	3.74	52
10317.000084591	2	2	2.4	3.14	3.67	3.23	3.35	30
10317.000084592	2.5	2	4
10317.000084593	3	2	4.4	4.36	4.08	4	4.15	37
10317.000084595	3	2	4.2	3.14	4	3.23	3.46	30
10317.000084597	3	4	4.8	4.21	4.5	3.38	4.03	35
10317.000084598	2	2	4.4	3.93	3.42	2.92	3.42	40
10317.000084599	3	2	4.2	2.64	3.33	3.77	3.25	37
10317.000084601	1	2	5.6
10317.000084602	2.5	1	6.4	3.07	3.25	3.23	3.18	67
10317.000084604	2.5	2	5.6
10317.000084606	3	2	4	3.21	4	3.15	3.46	25
10317.000084607	3	1	2.6	2.79	3.25	2.92	2.99	55
10317.000084609	3	1	4.4	3.43	4.17	3.46	3.69	24
10317.000084610	2	2	6.4	3.29	4.25	3.85	3.79	31
10317.000084611	3	2	6.2	3.36	4.5	3.77	3.88	28
10317.000084613	3	3	5.2	3.29	3.92	3	3.4	26
10317.000084616	3	2	6.2	3.93	4.83	3.77	4.18	28
10317.000084618	3		2	3.71	4.08	3.15	3.65	23
10317.000084622	2	2	5.8		3.75	3.92		38
10317.000084626	3	2	4	3.71	3.92	3.31	3.65	41
10317.000084627	3	2	4.4	3.79	3.67	3.15	3.54	30
10317.000084628	2.5	2	2.6	3.86	4.08	3.38	3.78	28
10317.000084633	1.5	2	6.6	3	4.25	3.85	3.7	38
10317.000084634	3	3	6.8	2.71	4.25	3.23	3.4	33
10317.000084636	2	1	3.6	3.14	3.08	2.54	2.92	51
10317.000084637	3	2	2.8	3.5	3.58	3	3.36	33
10317.000084638	0.5	1	1	3.21	3.67	3.08	3.32	72
10317.000084639		2	3.6	2.71	3.33	3.23	3.09	58
10317.000084643	2		4.6	2.57	2.25	3.23	2.68	61
10317.000084644	2.5	3	6.6	3.93	4.58	4.62	4.38	29
10317.000084645	2.5	2	4	2.93	3	2.85	2.92	57
10317.000084652	2.5	2	5	4.29	4.42	3.23	3.98	36
10317.000084653	2	2	2.6	3.29	3.67	3.31	3.42	41
10317.000084654	3	2		3.14	4.33	3.15	3.54	28
10317.000084655	2	2	5.2	3.07	3.08	2.69	2.95	53
10317.000084656	3	3	6.2
10317.000084657	2.5	2	4.4	3.07	3.92	3.62	3.53	49
10317.000084659	2.5	2	6.4	3.29	3.75	3.31	3.45	41
10317.000085085	0	2	3.8					41
